# Supplementary material for: Rates of SARS-CoV-2 Breakthrough Infection or Severe COVID-19 and Associated Risk Factors After Primary and Booster Vaccination Against COVID-19 in the Netherlands
Source: Vaccines (Basel). 2025 May 26;13(6):564. doi: 10.3390/vaccines13060564 (PMC12197751; doi:10.3390/vaccines13060564)
Supplement: Supplementary file 1 [file vaccines-13-00564-s001.zip]

Archive with 1 entries (1 files):
- supplementary_information_20250506.pdf
